# Supplementary material for: Integrative population genomics and tissue-specific expression profiling in cattle using whole-genome sequence resources
Source: BMC Genomics. 2026 Jul 25;27:638. doi: 10.1186/s12864-026-13218-4 (PMC13401305; doi:10.1186/s12864-026-13218-4)
Supplement: Supplementary file 3 — Supplementary Material 3. [file 12864_2026_13218_MOESM3_ESM.xls]

## Sheet: bam_regional_depth_stats
Gene	Sample	Contig	First_covered_pos	Last_covered_pos	Covered_span_bp	Coverage_pct_within_covered_span	Cotal_depth	Mean_depth_over_covered_bases	Median_depth_over_covered_bases
BAFF	Boseq10	NC_037339.1	83641373	83673222	31850	100.0	947116	29737	30.0
BAFFR	Boseq10	NC_037332.1	112905708	112907970	2263	99646	36734	16.29	16
CD14	Boseq10	NC_037334.1	51762742	51765981	3240	100.0	94092	29041	30.0
IL1B	Boseq10	NC_037338.1	46543263	46552070	8808	100.0	245798	27906	28.0
NFKB1	Boseq10	NC_037333.1	22205702	22319407	113706	100.0	3764907	33111	33.0
TLR4	Boseq10	NC_037335.1	107057686	107068980	11295	100.0	331066	29311	29
TNF	Boseq10	NC_037350.1	27716021	27719076	3056	100.0	84116	27525	27.0
BAFF	Boseq11	NC_037339.1	83641357	83673220	31864	100.0	955816	29997	30.0
BAFFR	Boseq11	NC_037332.1	112905705	112907977	2273	100.0	34877	15344	14
CD14	Boseq11	NC_037334.1	51762749	51765970	3222	100.0	86298	26784	27.0
IL1B	Boseq11	NC_037338.1	46543259	46552064	8806	100.0	247238	28076	29.0
NFKB1	Boseq11	NC_037333.1	22205703	22319408	113706	100.0	3431380	30178	30.0
TLR4	Boseq11	NC_037335.1	107057678	107068986	11309	100.0	338730	29952	30
TNF	Boseq11	NC_037350.1	27716026	27719084	3059	100.0	66065	21597	21
BAFF	Boseq12	NC_037339.1	83641361	83673210	31850	100.0	970594	30474	31.0
BAFFR	Boseq12	NC_037332.1	112905705	112907952	2248	100.0	36805	16372	15.0
CD14	Boseq12	NC_037334.1	51762740	51765980	3241	100.0	76954	23744	24
IL1B	Boseq12	NC_037338.1	46543262	46552054	8793	100.0	252069	28667	28
NFKB1	Boseq12	NC_037333.1	22205700	22319408	113709	100.0	3416507	30046	30
TLR4	Boseq12	NC_037335.1	107057677	107068978	11302	100.0	329133	29122	29.0
TNF	Boseq12	NC_037350.1	27716030	27719091	3062	100.0	67037	21893	23.0
BAFF	Boseq5	NC_037339.1	83641347	83673213	31867	100.0	912282	28628	29
BAFFR	Boseq5	NC_037332.1	112905707	112907971	2265	100.0	35914	15856	14
CD14	Boseq5	NC_037334.1	51762747	51765970	3224	100.0	98887	30672	32.0
IL1B	Boseq5	NC_037338.1	46543262	46552066	8805	100.0	260300	29563	30
NFKB1	Boseq5	NC_037333.1	22205700	22319402	113703	100.0	3440853	30262	30
TLR4	Boseq5	NC_037335.1	107057677	107068983	11307	100.0	324514	28.7	28
TNF	Boseq5	NC_037350.1	27716024	27719084	3061	100.0	76251	24.91	26
BAFF	Boseq6	NC_037339.1	83641351	83673222	31872	100.0	933131	29277	29.0
BAFFR	Boseq6	NC_037332.1	112905708	112907968	2261	100.0	37133	16423	14
CD14	Boseq6	NC_037334.1	51762744	51765976	3233	100.0	91925	28433	28
IL1B	Boseq6	NC_037338.1	46543259	46552071	8813	100.0	261395	29.66	30
NFKB1	Boseq6	NC_037333.1	22205700	22319407	113708	100.0	3369078	29629	30.0
TLR4	Boseq6	NC_037335.1	107057688	107068986	11299	100.0	329120	29128	29
TNF	Boseq6	NC_037350.1	27716021	27719092	3072	100.0	81152	26417	27.0
BAFF	Boseq7	NC_037339.1	83641346	83673218	31873	100.0	929565	29165	29
BAFFR	Boseq7	NC_037332.1	112905706	112907976	2271	100.0	40562	17861	17
CD14	Boseq7	NC_037334.1	51762742	51765980	3239	100.0	95205	29393	30
IL1B	Boseq7	NC_037338.1	46543259	46552064	8806	100.0	260656	29.6	30.0
NFKB1	Boseq7	NC_037333.1	22205715	22319407	113693	100.0	3589054	31568	32
TLR4	Boseq7	NC_037335.1	107057681	107068986	11306	100.0	337874	29884	30.0
TNF	Boseq7	NC_037350.1	27716024	27719092	3069	100.0	78961	25729	27
BAFF	Boseq8	NC_037339.1	83641351	83673218	31868	100.0	937021	29403	30.0
BAFFR	Boseq8	NC_037332.1	112905710	112907970	2261	100.0	42823	18.94	20
CD14	Boseq8	NC_037334.1	51762740	51765966	3227	100.0	85824	26596	26
IL1B	Boseq8	NC_037338.1	46543261	46552071	8811	100.0	240637	27311	28
NFKB1	Boseq8	NC_037333.1	22205702	22319408	113707	100.0	3813123	33535	33
TLR4	Boseq8	NC_037335.1	107057680	107068981	11302	100.0	354497	31366	31.0
TNF	Boseq8	NC_037350.1	27716022	27719081	3060	100.0	81695	26698	27.0
BAFF	Boseq9	NC_037339.1	83641364	83673196	31833	100.0	961437	30203	31
BAFFR	Boseq9	NC_037332.1	112905705	112907969	2265	100.0	41587	18361	20
CD14	Boseq9	NC_037334.1	51762746	51765975	3230	100.0	88647	27445	28.0
IL1B	Boseq9	NC_037338.1	46543264	46552067	8804	100.0	256147	29094	30.0
NFKB1	Boseq9	NC_037333.1	22205701	22319404	113704	100.0	3665619	32238	32.0
TLR4	Boseq9	NC_037335.1	107057681	107068983	11303	100.0	343853	30421	31
TNF	Boseq9	NC_037350.1	27716024	27719092	3069	100.0	88017	28679	30
